# Supplementary material for: Quantitation of Lupinus spp. Quinolizidine Alkaloids by qNMR and Accelerated Debittering with a Resin-Based Protocol
Source: Molecules. 2024 Jan 24;29(3):582. doi: 10.3390/molecules29030582 (PMC10856427; doi:10.3390/molecules29030582)
Supplement: Supplementary file 1 [file molecules-29-00582-s001.zip]

Archive with 1 entries (1 files):
- molecules-2814342-supplementary.pdf
